# Supplementary material for: Metformin Directly Binds to MMP-9 to Improve Plaque Stability
Source: J Cardiovasc Dev Dis. 2023 Jan 30;10(2):54. doi: 10.3390/jcdd10020054 (PMC9962015; doi:10.3390/jcdd10020054)
Supplement: Supplementary file 1 [file jcdd-10-00054-s001.zip]

Archive with 1 entries (1 files):
- jcdd-2146331-supplementary.pdf
